# Supplementary material for: Targeted Bottom–Up Mass Spectrometry Approach for the Relative Quantification of Post-Translational Modification of Bovine κ-Casein during Milk Fermentation
Source: Molecules. 2022 Sep 8;27(18):5834. doi: 10.3390/molecules27185834 (PMC9506521; doi:10.3390/molecules27185834)
Supplement: Supplementary file 1 [file molecules-27-05834-s001.zip]

Archive with 1 entries (1 files):
- molecules-1874083-supplementary.pdf
